# Supplementary material for: Risk Factor Analysis and a Predictive Model of Postoperative Depressive Symptoms in Elderly Patients Undergoing Video-Assisted Thoracoscopic Surgery
Source: Brain Sci. 2023 Apr 11;13(4):646. doi: 10.3390/brainsci13040646 (PMC10136581; doi:10.3390/brainsci13040646)
Supplement: Supplementary file 1 [file brainsci-13-00646-s001.zip]

Archive with 1 entries (1 files):
- brainsci-2230279-supplementary.pdf
